# Supplementary material for: TNF-Alpha Promotes an Inflammatory Mammary Microenvironment That Favors Macrophage and Epithelial Migration in a CCL2- and Mitochondrial-ROS-Dependent Manner
Source: Antioxidants (Basel). 2023 Mar 27;12(4):813. doi: 10.3390/antiox12040813 (PMC10135343; doi:10.3390/antiox12040813)
Supplement: Supplementary file 1 [file antioxidants-12-00813-s001.zip]

Archive with 1 entries (1 files):
- antioxidants-2244140-supplementary.pdf
